# Supplementary material for: Development of a Cytotoxic Antibody–Drug Conjugate Targeting Membrane Immunoglobulin E-Positive Cells
Source: Int J Mol Sci. 2023 Oct 8;24(19):14997. doi: 10.3390/ijms241914997 (PMC10573690; doi:10.3390/ijms241914997)
Supplement: Supplementary file 1 [file ijms-24-14997-s001.zip]

Archive with 6 entries (6 files):
- Supplementary Figure S1.pdf
- Supplementary Figure S2.pdf
- Supplementary Figure S3.pdf
- Supplementary Figure S4.pdf
- Supplementary Figure S5.pdf
- Supplementary Table S1.pdf
